# Supplementary material for: Discovery of Quinazoline-2,4(1H,3H)-Dione Derivatives as Potential Antibacterial Agent: Design, Synthesis, and Their Antibacterial Activity
Source: Molecules. 2022 Jun 15;27(12):3853. doi: 10.3390/molecules27123853 (PMC9228007; doi:10.3390/molecules27123853)
Supplement: Supplementary file 1 [file molecules-27-03853-s001.zip]

Archive with 1 entries (1 files):
- molecules-1738610-supplementary.pdf
